# Supplementary material for: Synthesis, Characterization, and Non-Covalent Interactions of Palladium(II)-Amino Acid Complexes
Source: Molecules. 2021 Jul 17;26(14):4331. doi: 10.3390/molecules26144331 (PMC8303679; doi:10.3390/molecules26144331)
Supplement: Supplementary file 1 [file molecules-26-04331-s001.zip]

Archive with 1 entries (1 files):
- molecules-1268646-supplementary -layout.pdf
